# Supplementary material for: Genome-wide identification and functional characterization of the CP12 gene family in cotton reveals its critical role in heat stress response
Source: Front Plant Sci. 2025 Oct 30;16:1707567. doi: 10.3389/fpls.2025.1707567 (PMC12612862; doi:10.3389/fpls.2025.1707567)
Supplement: Supplementary Data Sheet 1 — Protein sequences of the CP12 gene family. [file DataSheet1.zip › Supplementary/Supplementary Data 1.fasta]

>AT_cp12_1
MISGSATASHGRVLLPSQRERRPVSTGSNILRFRETVPRQFSLMMVTKATAKYMGTKMREEKLSEMIEEKVKEATEVCEA
EEMSEECRVAWDEVEEVSQARADLRIKLKLLNQDPLESFCQENPETDECRIYED
>AT_cp12_2
MTTIAAAGLNVATPRVVVRPVARVLGPVRLNYPWKFGSMKRMVVVKATSEGEISEKVEKSIQEAKETCADDPVSGECVAA
WDEVEELSAAASHARDKKKAGGSDPLEEYCNDNPETDECRTYDN
>AT_cp12_3
MATIATGLNIATQRVFVTSENRPVCLAGPVHLNNSWNLGSRTTNRMMKLQPIKAAPEGGISDVVEKSIKEAQETCAGDPV
SGECVAAWDEVEELSAAASHARDKKKADGSDPLEEYCKDNPETNECRTYDN
>Garb_cp12_1
MTINAMGGGAKYKGTQMREKQLSEMIEKKVTEAKQTSDECKVAWDEVEKVSQAKADLRLR
LEVEKKDPLEFFCLKNPETEECRVYDD.
>Garb_cp12_2
MATLRFNSLTGTLEKNPTSFFSSNPRLCWAYFQCNNKGERRASRMTVKAMGAAKYKGTQM
REKKLTEMIEKKVTEAKQVCEGDETSEECKVAWDEVEEVSQAKADLRLRLEIEKKDPLES
FCQENPETEECRIYED.
>Garb_cp12_3
MTINAMRGGAKYKGTQMREKQLSEMIEKKVTEAKQTSDECKVAWDEVEEVSQAKADLRLR
LEVEKKDHLESFCLENPETEECRVYDD.
>Garb_cp12_4
MATLFTLNLVTPRAIASLPDSTKGSPIRVPYLNQPWKRILSPLESRRMQVRAAPDRLSEK
VEQSIKEAQEACSDDPASGECVAAWDEVEELSAAASHARDRLKDNDPLENYCQDNPETDE
CKTYDN.
>Garb_cp12_5
MATLSSVNLVTPRIIANGPDVPTVKVPCLNRPWKRVSPMKLRVGPVRAAPDGISEKVEKS
IKEAQEMCSDDPASGECVAAWDEVEELSAAASHARDKKKDDDPLENYCKDNPETDECRTY
DN.
>Gbar_cp12_1
MTINAMGEGAKYKGTQMREKQLSEMIEKKVIEAKQVFCEGDETSDECKVAWDEVEEVSQD
KADLRLRLEVEKKDPIESFCLENPETEECRVYDD
>Gbar_cp12_2
MATLRFNSLTGTLEKNSTSFFSSNPRLCWAYFQCNNKGERRASRMTVKAMGAAKYKGTQM
REKKLTEMIEKKVTEAKQVCEGDETSDECKVAWDEVEEVSQAKADLRLRLEIEKKDPLES
FCQENPETEECKIYED
>Gbar_cp12_3
MATLFTLNLVTPRAVASLPDSTKGSPIKVPYLNQPWKRILSPLESRRMQVRAAPDRLSEK
VEQSIKEAQEACSDDPASGECVAAWDEVEELSAAASHARDRLKDNDPLENYCQDNPETDE
CKTYDN
>Gbar_cp12_4
MATLRLHSLTAASEKIPTSPFAPSSRVLSASFHCNEKRVSRRMTINAMGGGAKYKGTQMR
EKQLSDMIKMKVTEAKQVCEGDETSDECKVAWDEVEEVSQAKADLRLRLEVEKKDPETEE
CKVYDD
>Gbar_cp12_5
MATLSSVNLVTPRIIANGPDVPTVKVPCLNRPWKRVSAMKLRVGPVRAAPDGISEKVEKS
IKEAQEMCSDDPASGECVAAWDEVEELSAAASHARDKKKDDDPLENYCKDNPETDECRTY
DN
>Gbar_cp12_6
MATLRFNSLTGTLEKNPTSSFSSNPRLSWAYFQCNNKGERRASRMTVKAMGAAKYKGTQM
REKKLTEMIEKKVTEAKQVCEGDETSDECKVAWDEVEEVSQAKADLRLRLEIEKKDPLES
FCQENPETEECKIYED
>Gbar_cp12_7
MATLFTLNFVTPRATASLRDSTKGSPIKVPYLNQPMKRVLSPLESRRMQVRAAPDSLSEK
VEQSIKEAQEACSDDPASGECVAAWDEVEELSAAASHARDRLKDNDPLENYCKDNPETDE
CKTYDN
>Gbar_cp12_8
MATLRLHSLTATSEKIPTSPFVPSSRVLSASFHCNEKRVSRRMTINAMGGGAKYKGTQMR
EKQLSEMIEKKVTEAKQVCEGDETSDECRVAWDEVEEVSQAKANLRLRLEVEKKDPLESF
CLENPETEECKVYDD
>Gbar_cp12_9
MATLSSVSLVSLRAVANVRDSKKGGPVKVATLSQPWKRVSQSQRRMQVMKPVRAAPDSIS
EKVEKSVKEAQEACSDDPASGECVAAWDEVEELSAAASHARDKKKDNDPLENYCKDNPET
DECRTYDN
>Gbar_cp12_10
MIRNLCSSTIRKTLIFFIPGHNITITSFPLIISKQVTLPMATLSSVNLVTPRTIANGPDV
PTLKVPCLNRPWKRVSPMKLRVGPVRAAPDGISEKVEKSIKEAQEMCSDDPASGECVAAW
DEVEELSAAASHARDKKKDDDPLENYCKDNPETDECRTYDN
>Ghir_cp12_1
MTINAMREGAKYKGTQMREKQLNEMIEKKVIEAKQVFCEGDETSDECKVAWDEVEEVSQD
KAALRLRLEVEKKDPLESFCLENPETEECRVYDD
>Ghir_cp12_2
MATLRFNSLTGTLEKNSTSFFSSNPRLCWAYFQCNNKGERRASRMTVKAMGAAKYKGTQM
REKKLTEMIEKKVTEAKQVCEGDETSDECKVAWDEVEEVSQAKADLRLRLEIEKKDPLES
FCQENPETEECKIYED
>Ghir_cp12_3
MAGSRIAHATLKGPSVVKEIVIGITLGLCAGGLWKMHHWNEQRKVRAFYDMLEKDETRTT
MATLFTLNLVTPRAIASLPDSTKGSPIKVPYLNQPWKRILSPLESRRMQVRAAPDRLSEK
VEQSIKEAQEACSDDPASGECVAAWDEVEELSAAASHARDRLKDNDPLENYCQDNPETDE
CKTYDN
>Ghir_cp12_4
MTINAMRGGAKYKGNQMRDKQLSEMIEKKVTEAKQVFCEGDETSDECKVAWDEVEEVSQA
KADLRLRLEVEKKDHLESFCLENPETEECRVYDD
>Ghir_cp12_5
MATLRLHSLTAASEKIPTSPFAPSSRVLSASFHCNEKRVSRRMTINAMGGGAKYKGTQMR
EKQLSDMIKMKVTEAKQVCEGDETSDECKVAWDEVEEVSQAKADLRLRLEVEKKDPETEE
CKVYDD
>Ghir_cp12_6
MATLSSVNLVTPRIIANGPDVPTVKVPCLNRPWKRVSPMKLRVGPVRAAPDGISEKVEKS
IKEAQEMCSDDPASGECVAAWDEVEELSAAASHARDKKKDDDPLENYCKDNPETDECRTY
DN
>Ghir_cp12_7
MATLRFNSLTGTLEKNPTSSFSSNPRLSWAYFQCNNKGERRASRMTVKAMGAAKYKGTQM
REKKLTEMIEKKVTEAKQVCEGDETSDECKVAWDEVEEVSQAKADLRLRLEIEKKDPLES
FCQENPETEECKIYED
>Ghir_cp12_8
MAGSRIAHATLKGPSVVKEIVIGITLGLCAGGLWKMHHWNEQRKVRAFYDMLEKDETRTT
TMATLFTLNFVTPRATASLRDSTKGSPIKVPYLNQPWKRVLSPLESRRMQVRAAPDSLSE
KVEQSIKEAQEACSDDPASGECVAAWDEVEELSAAASHARDRLKDNDPLENYCKDNPETD
ECKTYDN
>Ghir_cp12_9
METLRLHSLTATSEKIPTSPFVPSSRVLSASFHCNEKRVSRRMTINAMGGGAKYKGTQMR
EKQLSEMIEKKVTEAKQVCEGDETSDECRVAWDEVEEVSQAKANLRLRLEVEKKDPLESF
CLENPETEECKVYDD
>Ghir_cp12_10
MATLSSVSLVSLRAVANVRDSKKGGPVKVATLSQPWKRVSQSQRRMQVMKPVRAAPDSIS
EKVEKSVKEAQEACSDDPASGECVAAWDEVEELSAAASHARDKKKDNDPLENYCKDNPET
DECRTYDN
>Ghir_cp12_11
MATLSSVNLVTPRTIANGPDVPTLKVPCLNRPWKRVSPMKLRVGPVRAAPDGISEKVEKS
IKEAQEMCSDDPASGECVAAWDEVEELSAAASHARDKKKDDDPLENYCKDNPETDECRTY
DN
>Grai_cp12_1
MATLRFNSLTGTLEKNPTSSFSSNPRLSWAYFQCNNKGERRASRMTVKAMGAAKYKGTQM
REKKLTEMIEKKVTEAKQVCEGDETSDECKVAWDEVEEVSQAKADLRLRLEIEKKDPLES
FCQENPETEECKIYED.
>Grai_cp12_2
MATLFTLNFVTPRATASLRDSTKGSPIKVPYLNQPWKRVLSPLESRRMQVRAAPDSLSEK
VEQSIKEAQEACSDDPASGECVAAWDEVEELSAAASHARDRLKDNDPLENYCKDNPETDE
CKTYDN.
>Grai_cp12_3
MATLSSVSLVSLRAVANVRDSKKGGPVKVATLSQPWKRVSQSQRRMQVMKPVRAAPDSIS
EKVEKSVKEAQEACSDDPASGECVAAWDEVEELSAAASHARDKKKDNDPLENYCKDNPET
DECRTYDN.
>Grai_cp12_4
MATLSSVNLVTPRTIANGPDVPTLKVPCLNRPWKRVSPMKLRVGPVRAAPDGISEKVEKS
IKEAQEMCSDDPASGECVAAWDEVEELSAAASHARDKKKDDDPLENYCKDNPETDECRTY
DN.
