# Supplementary material for: Genome-wide identification and functional characterization of the CP12 gene family in cotton reveals its critical role in heat stress response
Source: Front Plant Sci. 2025 Oct 30;16:1707567. doi: 10.3389/fpls.2025.1707567 (PMC12612862; doi:10.3389/fpls.2025.1707567)
Supplement: Supplementary Data Sheet 1 — Protein sequences of the CP12 gene family. [file DataSheet1.zip › Supplementary/Supplementary Table 2.XLSX]

## Sheet: Sheet1
oligo Name	Sequence(5'to 3')	Tm values	Amplicon size(bp)
UBQ7_F	GAAGGCATTCCACCTGACCAAC	59	198
UBQ7_R	CTTGACCTTCTTCTTCTTGTGCTTG	56
Ghir_cp12_2_F	AACTCACTGACAGGGACCCT	58.2	140
Ghir_cp12_2_R	GCTGCTCCCATTGCTTTGAC	57.6
Ghir_cp12_5_F	AGGCTTCACTCACTGACAGC	57.6	142
Ghir_cp12_5_R	CTCCTCCTCCCATGGCATTT	57.5
Ghir_cp12_6_F	CCCCAAGAATCATAGCCAATGG	56	72
Ghir_cp12_6_R	TTTTCCAAGGCCGGTTAAGGC	58.6
Ghir_cp12_9_F	ACTCACTGACAGCAACCTCG	57.4	133
Ghir_cp12_9_R	CCTCCTCCCATGGCGTTTAT	57.5
Ghir_cp12_10_F	TAAGAGCTGTAGCCAACGTACG	56.7	128
Ghir_cp12_10_R	AGCTCTCACTGGCTTCATTACC	56.9
Ghir_cp12_11_F	TCGTAACCCCAAGAACCATAGC	56.9	135
Ghir_cp12_11_R	ATATTCCATCCGGTGCAGCTC	57.5
