# Supplementary material for: Genome-wide identification and functional characterization of the CP12 gene family in cotton reveals its critical role in heat stress response
Source: Front Plant Sci. 2025 Oct 30;16:1707567. doi: 10.3389/fpls.2025.1707567 (PMC12612862; doi:10.3389/fpls.2025.1707567)
Supplement: Supplementary Data Sheet 1 — Protein sequences of the CP12 gene family. [file DataSheet1.zip › Supplementary/Supplementary Table 3.xlsx]

## Sheet: Sheet1
Gene ID	Tissue	Condition	Rep1_FPKM	Rep2_FPKM	Rep3_FPKM	Mean_FPKM	SE	Mean_FPKM±SE	padj(GW_VS_CK)
Ghir_CP12_1	Flower	CK	0	0	0	0	0	0	NA
Ghir_CP12_1	Flower	GW	0	0	0	0	0	0
Ghir_CP12_1	Leaf	CK	0	0	0	0	0	0	NA
Ghir_CP12_1	Leaf	GW	0	0	0.38348	0.127827	0.127827	0.127826666666667±0.127826666666667
Ghir_CP12_1	bud	CK	0	0	0	0	0	0	NA
Ghir_CP12_1	bud	GW	0	0	0	0	0	0
Ghir_CP12_2	Flower	CK	64.5589	60.9329	55.7489	60.4135	2.55645	60.4135323333333±2.55644950638193	1.17768e-07
Ghir_CP12_2	Flower	GW	20.8774	12.5904	8.69827	14.0553	3.59131	14.0553463333333±3.59130946319706
Ghir_CP12_2	Leaf	CK	3.80419	8.8812	8.33618	7.00719	1.60921	7.007192±1.60920926473128	5.77201e-08
Ghir_CP12_2	Leaf	GW	2.05724	1.32382	0.77533	1.38546	0.371338	1.38546333333333±0.371337868480235
Ghir_CP12_2	bud	CK	13.1272	40.9485	19.1078	24.3945	8.45514	24.3944943333333±8.45514054742913	0.000636711
Ghir_CP12_2	bud	GW	4.92194	3.40297	8.82018	5.71503	1.61331	5.715029±1.61330726137966
Ghir_CP12_3	Flower	CK	41.0175	31.9582	45.1948	39.3901	3.90675	39.390136±3.9067479842264	0.0309841
Ghir_CP12_3	Flower	GW	68.0994	66.8253	44.0585	59.6611	7.80997	59.661068±7.80996866997182
Ghir_CP12_3	Leaf	CK	125.241	121.88	121.792	122.971	1.13533	122.971158333333±1.13533381421418	0.0806063
Ghir_CP12_3	Leaf	GW	204.226	225.391	229.725	219.781	7.87707	219.780533±7.87706772298171
Ghir_CP12_3	bud	CK	120.018	113.803	133.417	122.413	5.78733	122.412941±5.78733088757989	0.0149126
Ghir_CP12_3	bud	GW	200.102	211.592	240.673	217.456	12.0734	217.455551±12.0733917257502
Ghir_CP12_4	Flower	CK	0	0	0	0	0	0	NA
Ghir_CP12_4	Flower	GW	0	0	0	0	0	0
Ghir_CP12_4	Leaf	CK	0	0	0	0	0	0	NA
Ghir_CP12_4	Leaf	GW	0	0	0	0	0	0
Ghir_CP12_4	bud	CK	0	0	0	0	0	0	NA
Ghir_CP12_4	bud	GW	0	0	0	0	0	0
Ghir_CP12_5	Flower	CK	15.1773	12.3623	10.549	12.6962	1.34647	12.696209±1.34647378134184	1.02327e-16
Ghir_CP12_5	Flower	GW	1.27121	0.991771	0.152822	0.805268	0.336049	0.805268333333333±0.336048846414889
Ghir_CP12_5	Leaf	CK	10.4651	7.39086	7.21978	8.35859	1.05442	8.35858933333333±1.05442494264826	1.73193e-05
Ghir_CP12_5	Leaf	GW	6.08521	6.82147	7.73328	6.87999	0.476656	6.879987±0.476656403750472
Ghir_CP12_5	bud	CK	17.7476	18.4378	23.2847	19.8234	1.7421	19.8233853333333±1.74209638342375	1.28e-06
Ghir_CP12_5	bud	GW	9.41427	7.47059	15.7491	10.878	2.49936	10.8779926666667±2.49935859914794
Ghir_CP12_6	Flower	CK	0.133878	1.03296	1.82001	0.995613	0.487101	0.995613333333333±0.487101209250991	8.92338e-15
Ghir_CP12_6	Flower	GW	47.3169	53.8482	37.0414	46.0688	4.89167	46.0688143333333±4.89166712786964
Ghir_CP12_6	Leaf	CK	82.7017	129.751	106.667	106.373	13.5828	106.373174333333±13.5827940424911	1.75204e-16
Ghir_CP12_6	Leaf	GW	919.771	980.175	1188.08	1029.34	81.2625	1029.342631±81.2624809000097
Ghir_CP12_6	bud	CK	59.1837	35.5149	51.1169	48.6052	6.94705	48.60515±6.9470525718476	6.81e-28
Ghir_CP12_6	bud	GW	390.319	370.195	489.714	416.743	36.9453	416.743001±36.9452522077531
Ghir_CP12_7	Flower	CK	28.7212	34.3607	31.4803	31.5207	1.6281	31.520735±1.62810330884345	2.18734e-05
Ghir_CP12_7	Flower	GW	15.6282	10.8999	10.463	12.3304	1.65373	12.3303793333333±1.6537321813446
Ghir_CP12_7	Leaf	CK	14.2324	7.56756	9.69918	10.4997	1.96517	10.499716±1.96516967361803	0.0238191
Ghir_CP12_7	Leaf	GW	4.63865	4.21552	2.86374	3.90597	0.53524	3.90596766666667±0.535239851543939
Ghir_CP12_7	bud	CK	46.7083	41.5339	59.3191	49.1871	5.28164	49.1870826666667±5.28164241763779	0.125264
Ghir_CP12_7	bud	GW	13.8795	14.5134	29.0629	19.1519	4.95886	19.151941±4.95886022935375
Ghir_CP12_8	Flower	CK	13.6394	12.325	19.8761	15.2802	2.32908	15.280175±2.32907588665805	4.98699e-10
Ghir_CP12_8	Flower	GW	94.2983	68.3578	66.0673	76.2411	9.05276	76.241112±9.05275601186232
Ghir_CP12_8	Leaf	CK	149.447	141.18	115.513	135.38	10.216	135.379875333333±10.2159650483357	0.0710349
Ghir_CP12_8	Leaf	GW	225.097	249.298	261.582	245.326	10.7179	245.325790333333±10.7178700000064
Ghir_CP12_8	bud	CK	129.372	141.142	122.668	131.061	5.39927	131.060542±5.39927088774488	0.0209161
Ghir_CP12_8	bud	GW	203.189	195.803	209.094	202.695	3.84455	202.695378666667±3.84454512746654
Ghir_CP12_9	Flower	CK	0.303135	0.60678	0.6593	0.523072	0.111009	0.523071666666667±0.111008544128119	0.00888819
Ghir_CP12_9	Flower	GW	0	0.241107	0.08122	0.107442	0.0708257	0.107442333333333±0.0708257355211445
Ghir_CP12_9	Leaf	CK	2.80655	1.22296	1.77006	1.93319	0.464363	1.93318933333333±0.464362540324667	0.00248337
Ghir_CP12_9	Leaf	GW	1.30514	0.330057	0.876625	0.837275	0.28217	0.837275±0.282169862390251
Ghir_CP12_9	bud	CK	5.05246	6.08505	3.80306	4.98019	0.659744	4.98019166666667±0.659743868647607	2.66e-05
Ghir_CP12_9	bud	GW	1.67353	2.5291	2.93742	2.38002	0.372389	2.38001866666667±0.37238871786183
Ghir_CP12_10	Flower	CK	2.68022	3.09509	9.89716	5.22416	2.33957	5.22415633333333±2.33956970082907	8.91757e-07
Ghir_CP12_10	Flower	GW	42.6723	55.8312	18.7712	39.0916	10.8471	39.091566±10.8470715541967
Ghir_CP12_10	Leaf	CK	207.875	269.213	256.59	244.559	18.7008	244.559438±18.7008288126217	0.118478
Ghir_CP12_10	Leaf	GW	574.241	540.49	735.435	616.722	60.1507	616.72229±60.1506814093831
Ghir_CP12_10	bud	CK	106.814	119.253	103.508	109.858	4.79343	109.858065333333±4.79343135309368	2.16e-08
Ghir_CP12_10	bud	GW	233.093	233.701	328.755	265.183	31.7864	265.183115333333±31.7864141501413
Ghir_CP12_11	Flower	CK	2.00434	6.68103	11.3797	6.68835	2.70643	6.68835133333333±2.70642741194564	0.0247832
Ghir_CP12_11	Flower	GW	12.2192	23.8437	6.9829	14.3486	4.98239	14.348592±4.9823920766028
Ghir_CP12_11	Leaf	CK	294.301	287.19	272.474	284.655	6.42725	284.654978333333±6.42724866726391	0.06159
Ghir_CP12_11	Leaf	GW	518.806	469.989	585.218	524.671	33.3925	524.671111666667±33.3924794009332
Ghir_CP12_11	bud	CK	220.706	121.071	202.229	181.335	30.6005	181.335482666667±30.6004997887453	0.047405
Ghir_CP12_11	bud	GW	356.922	287.613	296.79	313.775	21.7355	313.774902333333±21.735466518484
